# Supplementary material for: Donanemab for Alzheimer’s Disease: A Systematic Review of Clinical Trials
Source: Healthcare (Basel). 2022 Dec 22;11(1):32. doi: 10.3390/healthcare11010032 (PMC9818878; doi:10.3390/healthcare11010032)
Supplement: Supplementary file 1 [file healthcare-11-00032-s001.zip]

Archive with 1 entries (1 files):
- healthcare-2076133-SI.pdf
